# Supplementary material for: Enrichment of High Arsenic Groundwater Controlled by Hydrogeochemical and Physical Processes in the Hetao Basin, China
Source: Int J Environ Res Public Health. 2022 Oct 18;19(20):13489. doi: 10.3390/ijerph192013489 (PMC9658607; doi:10.3390/ijerph192013489)
Supplement: Supplementary file 1 [file ijerph-19-13489-s001.zip]

Archive with 1 entries (1 files):
- ijerph-1944010-supplementary.pdf
